# Supplementary material for: Clonal complexes and virulence factors of Staphylococcus aureus from several cities in India
Source: BMC Microbiol. 2012 May 1;12:64. doi: 10.1186/1471-2180-12-64 (PMC3438138; doi:10.1186/1471-2180-12-64)
Supplement: Additional file 1 — Microarray data: Raw microarray data from 33 isolates representing different STs present in the total of 68 samples. [file 1471-2180-12-64-S1.xls]

## Sheet: India
	Characteristics of the strains tested (S. aureus genotyping - Identibac - Alere / Raw results: POS, presence of gene; NEG, absence of gene; AMB, ambiguous result)(ref Monecke S et al. FEMS Immunol Med Microbiol, 53, (2008), 237-251)
	SPECIES MARKERS											AGR TYPING							mecA /SCCmec TYPING																											RESISTANCE GENES
Gene or allele or Primer Name of isolate: IND / FRE	Ribos.STAU	gapA	katA	CoA	proteinA	sbi	nuc	hp_fnbA_615	hp_vraS_612	hp_sarA_611	hp_eno_611	agrI	agrII	agrIII	agrIV	sarA_new	saeS	vraS	mecA	delta_mecR	ugpQ	ccrA-1	ccrB-1	ccrB-1	plsSCC-COL	Q9XB68-dcs	ccrA-2	ccrB-2	kdpA-SCC	kdpB-SCC	kdpC-SCC	kdpD-SCC	kdpE-SCC	mecI	mecR	xylR	ccrA-3	ccrB-3	merA	merB	ccrAAMRSAZH47	ccrAAMRSAZH47	ccrC-852082	ccrA-4	ccrB-4	blaZ	blaZ_new	blaI	blaR
134/ ST20101192	POS	POS	POS	POS	POS	POS	POS	POS	POS	POS	POS	POS	NEG	NEG	AMB	POS	POS	POS	POS	NEG	POS	NEG	AMB	NEG	NEG	NEG	NEG	NEG	NEG	NEG	NEG	NEG	NEG	NEG	NEG	NEG	NEG	NEG	NEG	NEG	NEG	NEG	POS	NEG	NEG	POS	POS	POS	POS
135/ ST20101193	POS	POS	POS	POS	POS	POS	POS	POS	POS	POS	POS	POS	NEG	NEG	AMB	POS	POS	POS	NEG	NEG	NEG	NEG	AMB	NEG	NEG	NEG	NEG	NEG	NEG	NEG	NEG	NEG	NEG	NEG	NEG	AMB	NEG	NEG	NEG	NEG	NEG	NEG	NEG	NEG	NEG	POS	POS	POS	POS
118/ ST20101194	POS	POS	POS	POS	POS	POS	POS	POS	POS	POS	POS	NEG	POS	NEG	NEG	POS	POS	POS	POS	NEG	POS	NEG	AMB	NEG	NEG	NEG	NEG	NEG	NEG	NEG	NEG	NEG	NEG	NEG	NEG	AMB	NEG	NEG	NEG	NEG	POS	POS	POS	NEG	NEG	POS	POS	POS	POS
796 /ST20101196	POS	POS	POS	POS	POS	POS	POS	POS	POS	POS	POS	AMB	NEG	NEG	POS	POS	POS	POS	NEG	NEG	NEG	NEG	NEG	NEG	NEG	NEG	NEG	NEG	NEG	NEG	NEG	NEG	NEG	NEG	NEG	NEG	NEG	NEG	NEG	NEG	NEG	NEG	NEG	NEG	NEG	POS	POS	POS	POS
2332/ ST20101197	POS	POS	POS	POS	POS	POS	POS	POS	POS	POS	POS	NEG	NEG	POS	NEG	POS	POS	POS	NEG	NEG	NEG	NEG	AMB	NEG	NEG	NEG	NEG	NEG	NEG	NEG	NEG	NEG	NEG	NEG	NEG	NEG	NEG	NEG	NEG	NEG	NEG	NEG	NEG	NEG	NEG	POS	POS	POS	POS
1059-1c /ST20101201	POS	POS	POS	POS	POS	POS	POS	POS	POS	POS	POS	NEG	NEG	NEG	POS	POS	POS	POS	NEG	NEG	NEG	NEG	NEG	NEG	NEG	NEG	NEG	NEG	NEG	NEG	NEG	NEG	NEG	NEG	NEG	NEG	NEG	NEG	NEG	NEG	NEG	NEG	NEG	NEG	NEG	POS	POS	POS	POS
1059-1sc /ST20101202	POS	POS	POS	POS	POS	POS	POS	POS	POS	POS	POS	AMB	NEG	NEG	POS	POS	POS	POS	NEG	NEG	NEG	NEG	NEG	NEG	NEG	NEG	NEG	NEG	NEG	NEG	NEG	NEG	NEG	NEG	NEG	NEG	NEG	NEG	NEG	NEG	NEG	NEG	NEG	NEG	NEG	POS	POS	POS	POS
14/ ST20101204	POS	POS	POS	POS	POS	POS	POS	POS	POS	POS	POS	NEG	NEG	NEG	POS	POS	POS	POS	NEG	NEG	NEG	NEG	NEG	NEG	NEG	NEG	NEG	NEG	NEG	NEG	NEG	NEG	NEG	NEG	NEG	NEG	NEG	NEG	NEG	NEG	NEG	NEG	NEG	NEG	NEG	POS	POS	POS	POS
13/ ST20101205	POS	POS	POS	POS	POS	POS	POS	POS	POS	POS	POS	NEG	NEG	NEG	POS	POS	POS	POS	NEG	NEG	NEG	NEG	NEG	NEG	NEG	NEG	NEG	NEG	NEG	NEG	NEG	NEG	NEG	NEG	NEG	NEG	NEG	NEG	NEG	NEG	NEG	NEG	NEG	NEG	NEG	POS	POS	POS	POS
168/ ST20101206	POS	POS	POS	NEG	POS	POS	POS	POS	POS	POS	POS	POS	NEG	NEG	NEG	POS	POS	POS	NEG	NEG	NEG	NEG	NEG	NEG	NEG	NEG	NEG	NEG	NEG	NEG	NEG	NEG	NEG	NEG	NEG	NEG	NEG	NEG	NEG	NEG	NEG	NEG	NEG	NEG	NEG	POS	POS	POS	POS
95/ ST20101209	POS	POS	POS	POS	POS	POS	POS	POS	POS	POS	POS	POS	NEG	NEG	NEG	POS	POS	POS	NEG	NEG	NEG	NEG	NEG	NEG	NEG	NEG	NEG	NEG	NEG	NEG	NEG	NEG	NEG	NEG	NEG	NEG	NEG	NEG	NEG	NEG	NEG	NEG	NEG	NEG	NEG	NEG	NEG	NEG	NEG
137/ ST20101210	POS	POS	POS	POS	POS	POS	POS	POS	POS	POS	POS	POS	NEG	NEG	NEG	POS	POS	POS	POS	NEG	POS	NEG	NEG	NEG	NEG	NEG	NEG	NEG	NEG	NEG	NEG	NEG	NEG	NEG	NEG	NEG	NEG	NEG	NEG	NEG	NEG	NEG	POS	NEG	NEG	POS	POS	POS	POS
148/ ST20101211	POS	POS	POS	POS	POS	POS	POS	POS	POS	POS	POS	POS	NEG	NEG	AMB	POS	POS	POS	POS	NEG	POS	NEG	NEG	NEG	NEG	NEG	NEG	NEG	NEG	NEG	NEG	NEG	NEG	NEG	NEG	NEG	NEG	NEG	NEG	NEG	NEG	NEG	POS	NEG	NEG	POS	POS	POS	POS
221/ ST20101212	POS	POS	POS	POS	POS	POS	POS	POS	POS	POS	POS	POS	NEG	NEG	AMB	POS	POS	POS	NEG	NEG	NEG	NEG	AMB	NEG	NEG	NEG	NEG	NEG	NEG	NEG	NEG	NEG	NEG	NEG	NEG	NEG	NEG	NEG	NEG	NEG	NEG	NEG	NEG	NEG	NEG	POS	POS	POS	POS
113/ ST20101213	POS	POS	POS	POS	POS	POS	POS	POS	POS	POS	POS	POS	NEG	NEG	NEG	POS	POS	POS	POS	POS	POS	NEG	NEG	NEG	NEG	POS	POS	POS	NEG	NEG	NEG	NEG	NEG	NEG	NEG	NEG	NEG	NEG	NEG	NEG	NEG	NEG	NEG	NEG	NEG	POS	POS	POS	POS
114/ ST20101214	POS	POS	POS	POS	POS	POS	POS	POS	POS	POS	POS	POS	NEG	NEG	AMB	POS	POS	POS	POS	POS	POS	NEG	NEG	NEG	NEG	POS	POS	POS	NEG	NEG	NEG	NEG	NEG	NEG	NEG	NEG	NEG	NEG	NEG	NEG	NEG	NEG	NEG	NEG	NEG	POS	POS	POS	POS
116/ ST20101215	POS	POS	POS	POS	POS	POS	POS	POS	POS	POS	POS	POS	NEG	NEG	NEG	POS	POS	POS	POS	POS	POS	NEG	NEG	NEG	NEG	POS	POS	POS	NEG	NEG	NEG	NEG	NEG	NEG	NEG	NEG	NEG	NEG	NEG	NEG	NEG	NEG	NEG	NEG	NEG	POS	POS	POS	POS
117/ ST20101216	POS	POS	POS	POS	POS	POS	POS	POS	POS	POS	POS	POS	NEG	NEG	NEG	POS	POS	POS	POS	POS	POS	NEG	NEG	NEG	NEG	POS	POS	POS	NEG	NEG	NEG	NEG	NEG	NEG	NEG	NEG	NEG	NEG	NEG	NEG	NEG	NEG	NEG	NEG	NEG	POS	POS	POS	POS
1/ ST20101217	POS	POS	POS	POS	POS	POS	POS	POS	POS	POS	POS	POS	NEG	NEG	NEG	POS	POS	POS	POS	NEG	POS	NEG	NEG	NEG	NEG	NEG	NEG	NEG	NEG	NEG	NEG	NEG	NEG	NEG	NEG	NEG	NEG	NEG	NEG	NEG	POS	POS	POS	NEG	NEG	POS	POS	POS	POS
40/ ST20101218	POS	POS	POS	POS	POS	POS	POS	POS	POS	POS	POS	POS	NEG	NEG	NEG	POS	POS	POS	NEG	NEG	NEG	NEG	NEG	NEG	NEG	NEG	NEG	NEG	NEG	NEG	NEG	NEG	NEG	NEG	NEG	NEG	NEG	NEG	NEG	NEG	NEG	NEG	NEG	NEG	NEG	POS	POS	POS	POS
60/ ST20101219	POS	POS	POS	POS	POS	POS	POS	POS	POS	POS	POS	NEG	POS	NEG	NEG	POS	POS	POS	POS	NEG	POS	NEG	NEG	NEG	NEG	NEG	NEG	NEG	NEG	NEG	NEG	NEG	NEG	NEG	NEG	NEG	NEG	NEG	NEG	NEG	POS	POS	POS	NEG	NEG	POS	POS	POS	POS
18(2L)/ ST20101220	POS	POS	POS	POS	POS	POS	POS	POS	POS	POS	POS	POS	NEG	NEG	NEG	POS	POS	POS	NEG	NEG	NEG	NEG	AMB	NEG	NEG	NEG	NEG	NEG	NEG	NEG	NEG	NEG	NEG	NEG	NEG	NEG	NEG	NEG	NEG	NEG	NEG	NEG	NEG	NEG	NEG	POS	POS	POS	POS
159 ST20101223	POS	POS	POS	POS	POS	POS	POS	POS	POS	POS	POS	NEG	POS	NEG	NEG	POS	POS	POS	NEG	NEG	NEG	NEG	AMB	NEG	NEG	NEG	NEG	NEG	NEG	NEG	NEG	NEG	NEG	NEG	NEG	NEG	NEG	NEG	NEG	NEG	NEG	NEG	NEG	NEG	NEG	POS	POS	POS	POS
160 ST20101224	POS	POS	POS	POS	POS	POS	POS	POS	POS	POS	POS	NEG	POS	NEG	NEG	POS	POS	POS	NEG	NEG	NEG	NEG	AMB	NEG	NEG	NEG	NEG	NEG	NEG	NEG	NEG	NEG	NEG	NEG	NEG	NEG	NEG	NEG	NEG	NEG	NEG	NEG	NEG	NEG	NEG	POS	POS	POS	POS
1059-1 ST20101243	POS	POS	POS	POS	POS	POS	POS	POS	POS	POS	POS	AMB	NEG	NEG	POS	POS	POS	POS	NEG	NEG	NEG	NEG	NEG	NEG	NEG	NEG	NEG	NEG	NEG	NEG	NEG	NEG	NEG	NEG	NEG	NEG	NEG	NEG	NEG	NEG	NEG	NEG	NEG	NEG	NEG	POS	POS	POS	POS
753/ ST2010 1261	POS	POS	POS	POS	POS	POS	POS	POS	POS	POS	POS	NEG	NEG	NEG	POS	POS	POS	POS	NEG	NEG	NEG	NEG	NEG	NEG	NEG	NEG	NEG	NEG	NEG	NEG	NEG	NEG	NEG	NEG	NEG	NEG	NEG	NEG	NEG	NEG	NEG	NEG	NEG	NEG	NEG	POS	POS	POS	POS
754/ ST20101262	POS	POS	POS	POS	POS	POS	POS	POS	POS	POS	POS	POS	NEG	NEG	NEG	POS	POS	POS	NEG	NEG	NEG	NEG	NEG	NEG	NEG	NEG	NEG	NEG	NEG	NEG	NEG	NEG	NEG	NEG	NEG	NEG	NEG	NEG	NEG	NEG	NEG	NEG	NEG	NEG	NEG	POS	POS	POS	POS
101/ ST20101274	POS	POS	POS	POS	POS	POS	POS	POS	POS	POS	POS	POS	NEG	NEG	NEG	POS	POS	POS	POS	POS	POS	NEG	NEG	NEG	NEG	POS	POS	POS	NEG	NEG	NEG	NEG	NEG	NEG	NEG	NEG	NEG	NEG	NEG	NEG	NEG	NEG	NEG	NEG	NEG	POS	POS	POS	POS
37/ ST20101275	POS	POS	POS	POS	POS	POS	POS	POS	POS	POS	POS	POS	NEG	NEG	NEG	POS	POS	POS	POS	POS	POS	NEG	NEG	NEG	NEG	POS	POS	POS	NEG	NEG	NEG	NEG	NEG	NEG	NEG	NEG	NEG	NEG	NEG	NEG	NEG	NEG	NEG	NEG	NEG	POS	POS	POS	POS
755/ ST20101276	POS	POS	POS	POS	POS	POS	POS	POS	POS	POS	POS	POS	NEG	NEG	NEG	POS	POS	POS	POS	POS	POS	NEG	NEG	NEG	NEG	POS	POS	POS	NEG	NEG	NEG	NEG	NEG	NEG	NEG	NEG	NEG	NEG	NEG	NEG	NEG	NEG	NEG	NEG	NEG	POS	POS	POS	POS
20/ ST20101277	POS	POS	POS	POS	POS	POS	POS	POS	POS	POS	POS	POS	NEG	NEG	NEG	POS	POS	POS	NEG	NEG	NEG	NEG	NEG	NEG	NEG	NEG	NEG	NEG	NEG	NEG	NEG	NEG	NEG	NEG	NEG	NEG	NEG	NEG	NEG	NEG	NEG	NEG	NEG	NEG	NEG	POS	POS	POS	POS
19/ ST20101278	POS	POS	POS	POS	POS	POS	POS	POS	POS	POS	POS	NEG	POS	NEG	NEG	POS	POS	POS	POS	NEG	POS	NEG	AMB	NEG	NEG	NEG	NEG	NEG	NEG	NEG	NEG	NEG	NEG	NEG	NEG	NEG	NEG	NEG	NEG	NEG	POS	POS	POS	NEG	NEG	POS	POS	POS	POS
267/ ST20102347	POS	POS	POS	POS	POS	POS	POS	POS	POS	POS	POS	POS	NEG	NEG	AMB	POS	POS	POS	NEG	NEG	NEG	NEG	POS	NEG	NEG	NEG	NEG	NEG	NEG	NEG	NEG	NEG	NEG	NEG	NEG	NEG	NEG	NEG	NEG	NEG	NEG	NEG	NEG	NEG	NEG	POS	POS	POS	POS
5/ ST20102348	POS	POS	POS	POS	POS	POS	POS	POS	POS	POS	POS	POS	NEG	NEG	POS	POS	POS	POS	NEG	NEG	NEG	NEG	POS	NEG	NEG	NEG	NEG	NEG	NEG	NEG	NEG	NEG	NEG	NEG	NEG	AMB	NEG	NEG	NEG	NEG	NEG	NEG	NEG	NEG	NEG	POS	POS	POS	POS
24/ ST20102349	POS	POS	POS	POS	POS	POS	POS	POS	POS	POS	POS	AMB	NEG	NEG	POS	POS	POS	POS	NEG	NEG	NEG	NEG	POS	NEG	NEG	NEG	NEG	NEG	NEG	NEG	NEG	NEG	NEG	NEG	NEG	NEG	NEG	NEG	NEG	NEG	NEG	NEG	NEG	NEG	NEG	POS	POS	POS	POS
119 /ST20102350	POS	POS	POS	POS	POS	POS	POS	POS	POS	POS	POS	POS	NEG	NEG	AMB	POS	POS	POS	POS	NEG	POS	NEG	POS	NEG	NEG	NEG	NEG	AMB	NEG	NEG	NEG	NEG	NEG	NEG	NEG	AMB	NEG	NEG	NEG	NEG	POS	POS	POS	NEG	NEG	POS	POS	POS	POS
185/ ST20102351	POS	POS	POS	POS	POS	POS	POS	POS	POS	POS	POS	POS	NEG	NEG	NEG	POS	POS	POS	NEG	NEG	NEG	NEG	POS	NEG	NEG	NEG	NEG	NEG	NEG	NEG	NEG	NEG	NEG	NEG	NEG	NEG	NEG	NEG	NEG	NEG	NEG	NEG	NEG	AMB	NEG	POS	POS	POS	POS
133/ ST20102352	POS	POS	POS	POS	POS	POS	POS	POS	POS	POS	POS	NEG	POS	NEG	NEG	POS	POS	POS	NEG	NEG	NEG	NEG	POS	NEG	NEG	NEG	NEG	NEG	NEG	NEG	NEG	NEG	NEG	NEG	AMB	NEG	NEG	NEG	NEG	NEG	NEG	NEG	NEG	NEG	NEG	NEG	NEG	NEG	NEG
32/ ST20102353	POS	POS	POS	POS	POS	POS	POS	POS	POS	POS	POS	NEG	NEG	POS	NEG	POS	POS	POS	POS	POS	POS	NEG	POS	NEG	NEG	POS	POS	POS	NEG	NEG	NEG	NEG	NEG	NEG	NEG	NEG	NEG	NEG	NEG	NEG	NEG	NEG	NEG	NEG	NEG	NEG	NEG	NEG	NEG
[truncated: 206 more columns]
